# Supplementary material for: Morphometric geometric differences between right and left human tali: A cadaveric study of fluctuating asymmetry via systematic measurement and three-dimensional scanning
Source: PLoS One. 2020 Apr 22;15(4):e0232012. doi: 10.1371/journal.pone.0232012 (PMC7176106; doi:10.1371/journal.pone.0232012)
Supplement: S1 Data — (XLSX) [file pone.0232012.s001.xlsx]

## Sheet: Sheet1
S. No.	Cadaver No.	Side	Gender	Age(yrs)	height(cm)	Talus area_cm2	Talus volume_cm3	TaL (Talus)	TaH (Talus)	TaW (Talus)	TrAW (Trochlea)	TrMW (Trochlea)	TrPW (Trochlea)	TrL (Trochlea)
1	503610	0	0	53	167	71.793	39.627	55	34	43	36	35	33	35
2	503611	1	0	53	167	68.412	35.728	52	30	45	35	33	30	31
3	504610	0	0	87	164	80.661	0	57	31	41	33	34	31	40
4	504611	1	0	87	164	82.674	48.319	59	33	46	30	32	28	37
5	505610	0	0	58		67.173	36.766	57	31	41	33	32	29	36
6	505611	1	0	58		68.566	0	52	31	43	32	30	26	35
7	506610	0	0	62	164	66.708	35.328	50	30	41	25	33	29	31
8	506611	1	0	62	164	63.639	33.61	56	31	42	52	29	32	31
9	472600	0	0	72		70.074	0	50	28	42	30	40	36	34
10	472601	1	0	72		70.293	0	59	25	41	31	35	30	34
11	492610	0	0	72	168	62.311	32.912	52.5	33.6	41	31.5	30.2	26.1	33
12	492611	1	0	72	168	65.978	35.942	50	34.2	41.5	32.1	31.5	28	29.5
13	510610	0	0	70	161	64.74	33.708	59	33	39	25	32	27	31
14	510611	1	0	70	161	64.74	33.708	53.5	31.5	39	32	29	27	30.5
15	514610	0	0	61		70.599	39.999	52	36	41	33.6	35	32.5	27
16	514611	1	0	61		70.933	40.474	55	33	42	33	32	28	29
17	516610	0	0	84	170	65.978	35.166	54	32	44	33	32	31	32
18	516611	1	0	84	170	67.371	35.318	53	26	42	31	31	27	28
19	517610	0	0	55	166	72.941	39.651	56	36	34.5	28.9	32	35.8	32
20	517611	1	0	55	166	70.054	36.619	44	33.5	45	34	31	21	33
21	518610	0	1	81	154	63.128	31.094	51	32	41	31	30	26	30
22	518611	1	1	81	154	59.232	0	49	27	38	30	13	22	13
23	519610	0	1	78	155	60.754	33.022	52.5	31	42	26.5	29	30	30
24	519611	1	1	78	155	62.845	33.664	52	30	37	26	29	13	13
		0=Right	0= Male	Avg yrs=	Avg height=			Avg Tal=	Avg TaH=	Avg TaW=	Avg TrAW=	Avg TrMW=	Avg TrPW=	Avg TrL=
		1=Left	1=Female					(Talus A/P length)	Talus height	(Tal M/L width)	Trochlea ant width	Trochlea M/L width	Trochlea post width	Trochlea A/P length
